# Supplementary material for: Aging-Induced Reduction in Safflower Seed Germination via Impaired Energy Metabolism and Genetic Integrity Is Partially Restored by Sucrose and DA-6 Treatment
Source: Plants (Basel). 2024 Feb 27;13(5):659. doi: 10.3390/plants13050659 (PMC10934749; doi:10.3390/plants13050659)
Supplement: Supplementary file 1 [file plants-13-00659-s001.zip]

Archive with 1 entries (1 files):
- plants-2860885-supplementary.pdf
